# Supplementary material for: Sphingosine-1-phosphate receptor 3 in the medial prefrontal cortex promotes stress resilience by reducing inflammatory processes
Source: Nat Commun. 2019 Jul 17;10:3146. doi: 10.1038/s41467-019-10904-8 (PMC6637233; doi:10.1038/s41467-019-10904-8)
Supplement: Supplementary file 3 — Source Data [file 41467_2019_10904_MOESM3_ESM.xlsx]

## Sheet: Figure 1A
defeat latency	(in cohort used for protein analysis)
	VUL	RES
	261.167	510
	416.714	512
	321.2	714.833
	314.333	545
	292.167	624
	407.286	631.429
	474.5	658.667
	435.8	826.2
mean	365.396	627.766
SEM	27.3978	38.28

## Sheet: Figure 1B
	Normalized				Raw
	S1PR3 mRNA				S1PR3 mRNA
	Non-defeated	VUL	RES		Non-defeated	VUL	RES
	0.776942	0.849339	1.35136		0.00512005	0.00559714	0.00890546
	0.808863	1.1767	1.24063		0.00533041	0.00775442	0.00817578
	0.920782	1.17636	1.06706		0.00606795	0.00775223	0.00703196
	1.35717	0.942242	1.11657		0.00894378	0.00620937	0.00735821
	1.0819	1.05277	1.16978		0.00712973	0.00693774	0.00770887
	0.815363	0.91493	1.05359		0.00537324	0.00602939	0.00694317
	1.16423	0.943528	1.20496		0.00767224	0.00621785	0.00794071
	1.09121	1.21559	1.18253		0.00719105	0.00801074	0.0077929
	1.14526	1.00685	1.36543		0.00754729	0.00663515	0.00899817
	0.819917				0.00540325
	1.01836				0.00671102
mean	1	1.03092	1.19466		0.00659	0.00679378	0.0078728
SEM	0.0564151	0.0440156	0.0370773		0.000371775	0.000290063	0.000244339

## Sheet: Figure 1C
defeat latency
Non-defeated
	defeat latency (sec)	S1PR3 mRNA
VUL	66.29	0.849339
VUL	108.71	1.1767
VUL	110.43	1.17636
VUL	148.71	0.942242
VUL	150.71	1.05277
VUL	190.57	0.91493
VUL	205.71	0.943528
VUL	210	1.21559
VUL	213.86	1.00685
RES	332.57	1.35136
RES	333.29	1.24063
RES	404	1.06706
RES	445.43	1.11657
RES	447.29	1.16978
RES	479.14	1.05359
RES	481.71	1.20496
RES	528.71	1.18253
RES	718.14	1.36543

## Sheet: Figure 1E
	Normalized					Raw
	S1PR3 IR in excitatory PL neurons (NeuN+/GAD67-)					S1PR3 IR in excitatory PL neurons (NeuN+/GAD67-)
	Non-defeated	VUL	RES			Non-defeated	VUL	RES
	1.0519	1.18044	1.16771			16.0983	18.0655	17.8706
	1.68557	0.8065	1.4496			25.7959	12.3427	22.1846
	0.744142	0.85775	1.57583			11.3884	13.127	24.1164
	0.584272	1.10879	0.942625			8.94169	16.9689	14.4259
	0.686532	1.29431	1.84503			10.5067	19.8082	28.2363
	1.15973	0.9706	1.82066			17.7485	14.8541	27.8633
	1.08786	1.19089				16.6486	18.2255
		0.901769					13.8007
mean	1	1.03888	1.46691			15.304	15.8991	22.4495
SEM	0.14163	0.0631822	0.135717			2.16751	0.966941	2.07702

## Sheet: Figure 1F
	Normalized					Raw
	S1PR3 IR in inhibitory PL neurons (NeuN+/GAD67+)					S1PR3 IR in inhibitory PL neurons (NeuN+/GAD67+)
	Non-defeated	VUL	RES			Non-defeated	VUL	RES
	1.01768	1.28576	1.12564			17.2477	21.791	19.0773
	1.61002	0.865474	1.42017			27.2866	14.668	24.0691
	0.697963	0.717504	1.52008			11.8291	12.1603	25.7623
	0.73669	1.0625	1.0542			12.4854	18.0072	17.8666
	0.773941	1.45221	1.73562			13.1168	24.6121	29.4153
	1.08928	0.983528	1.80408			18.4611	16.6688	30.5755
	1.07442	1.09805				18.2093	18.6097
		0.778645					13.1965
mean	1	1.03046	1.4433			16.948	17.4642	24.461
SEM	0.119284	0.0885822	0.116417			2.02163	1.50129	1.97303

## Sheet: Figure 1G
	Normalized						Raw
	S1PR3 IR in excitatory IL neurons (NeuN+/GAD67-)						S1PR3 IR in excitatory IL neurons (NeuN+/GAD67-)
	Non-defeated	VUL	RES				Non-defeated	VUL	RES
	0.712981	1.1515	1.46332				11.6344	18.7901	23.8784
	1.1248	1.1526	1.13828				18.3545	18.8081	18.5745
	1.22688	0.813909	1.27538				20.0203	13.2814	20.8117
	1.1109	1.22907	1.43193				18.1277	20.056	23.3662
	0.791373	1.29021	1.61354				12.9136	21.0536	26.3297
	0.515746	0.905926	1.64718				8.41595	14.7829	26.8787
	1.12187	0.797383					18.3067	13.0117
	1.39544						22.7708
mean	1	1.04866	1.42827				16.318	17.112	23.3065
SEM	0.111665	0.0772898	0.0797821				1.82215	1.26121	1.30188

## Sheet: Figure 1H
	Normalized					Raw
	S1PR3 IR in inhibitory IL neurons (NeuN+/GAD67+)					S1PR3 IR in inhibitory IL neurons (NeuN+/GAD67+)
	Non-defeated	VUL	RES			Non-defeated	VUL	RES
	0.642397	1.23225	1.44108			10.2559	19.6729	23.007
	1.09063	1.20523	1.14477			17.412	19.2417	18.2763
	1.21527	0.75476	1.21071			19.4019	12.0498	19.329
	1.19236	1.19464	1.43183			19.0362	19.0725	22.8593
	0.821454	1.18665	1.64644			13.1146	18.945	26.2856
	0.547743	0.909299	1.69641			8.74477	14.517	27.0834
	1.10547	0.73424				17.6489	11.7222
	1.38468					22.1065
mean	1	1.03101	1.42854			15.9651	16.4602	22.8068
SEM	0.112027	0.0846629	0.0908083			1.78852	1.35165	1.44976

## Sheet: Figure 2C
S1PR3-IR in S1PR3 KD rats
Normalized			Raw
PL			PL
iAAV-scramble	iAAV-S1PR3		iAAV-scramble	iAAV-S1PR3
1.06088	0.0233161		16.3588	0.359534
0.454664	0.132125		7.01092	2.03736
1.48834	0.165639		22.9503	2.55415
1.29016	0.0660623		19.8942	1.01868
0.967483	0.00777203		14.9186	0.119845
0.00777203	0.213731		0.119845	3.29573
1.03864	0.147669		16.0158	2.27705
1.69819	0.773317		26.1861	11.9245
IL			IL
iAAV-scramble	iAAV-S1PR3		iAAV-scramble	iAAV-S1PR3
1.33945	0.0481651		29.2	1.05
0.961929	0.0986239		20.97	2.15
0.759174	0.112685		16.55	2.45653
1.19954	0.00458716		26.15	0.1
1.48853	0.0275229		32.45	0.6
1.03984	0.188073		22.6685	4.1
1.20183	0.231651		26.2	5.05
0.0114679	0.183486		0.25	4
PL			PL
iAAV-scramble mean	1.00077		iAAV-scramble mean	15.4318
iAAV-S1PR3 mean	0.191204		iAAV-S1PR3 mean	2.94836
iAAV-scramble SEM	0.193571		iAAV-scramble SEM	2.98486
iAAV-S1PR3 SEM	0.0869006		iAAV-S1PR3 SEM	1.34001
IL			IL
iAAV-scramble mean	1.00022		iAAV-scramble mean	21.8048
iAAV-S1PR3 mean	0.111849		iAAV-S1PR3 mean	2.43832
iAAV-scramble SEM	0.162166		iAAV-scramble SEM	3.53521
iAAV-S1PR3 SEM	0.0293202		iAAV-S1PR3 SEM	0.639181

## Sheet: Figure 2D
Time interacting with stimulus rat in non-defeated iAAV-scramble and iAAV-S1PR3 rats
(sec)
	group	0-5 min	5-10 min	10-15 min	total
	scramble	59.41	53.99	57.8	171.2
	scramble	76.84	29.2	53.6	159.64
	scramble	76.1	33.97	40.27	150.34
	scramble	90.55	62.77	59.55	212.87
	scramble	58.24	80.33	56.11	194.68
	scramble	51.67	47.17	46.67	145.51
	scramble	34.11	33.26	49.22	116.59
	scramble	65.77	59.85	41.97	167.59
	s1pr3 kd	77.2	31.33	51.25	159.78
	s1pr3 kd	78.94	32.38	39.54	150.86
	s1pr3 kd	95.27	57.22	61.62	214.11
	s1pr3 kd	57.82	80.28	23.45	161.55
	s1pr3 kd	33.76	58.37	47.92	140.05
	s1pr3 kd	91.44	54.79	59.11	205.34
	s1pr3 kd	58.62	72.78	72.68	204.08
	s1pr3 kd	52.17	46.89	48.31	147.37
	scramble mean	64.0863	50.0675	50.6488	164.802
	s1pr3 kd mean	68.1525	54.255	50.485	172.892
	scramble SEM	6.15127	6.23029	2.56981	10.5088
	s1pr3 kd SEM	7.45439	6.13072	5.26711	12.1894
	p-value	0.680337	0.639283	0.978104	0.595587

## Sheet: Figure 2E
	Forced Swim Test data (sec)
	Group	Immobile	Swim	Climb
	iAAV-scramble	8.781	219.769	71.45
	iAAV-scramble	10.08	158.057	131.863
	iAAV-scramble	5.99	170.526	123.484
	iAAV-scramble	22.38	237.729	39.891
	iAAV-scramble	15.29	199.311	85.399
	iAAV-scramble	13.19	231.607	55.203
	iAAV-scramble	17.75	269.943	12.307
	iAAV-scramble	32.31	241.019	26.671
	iAAV-S1PR3	7.58	243.963	48.457
	iAAV-S1PR3	18.61	229.772	51.618
	iAAV-S1PR3	2.73	252.386	44.884
	iAAV-S1PR3	17.07	269.919	13.011
	iAAV-S1PR3	37.75	258.52	3.73
	iAAV-S1PR3	34.35	184.467	81.183
	iAAV-S1PR3	5.82	255.289	38.891
	iAAV-S1PR3	53.46	206.617	39.923
		Immobile	Swim	Climb
	scramble	15.7214	215.995	68.2835
	s1pr3 kd	22.1713	237.617	40.2121
	scramble SEM	3.00274	13.3427	15.3731
	s1pr3 kd SEM	6.36247	10.2631	8.42105

[truncated: 70 more sheets: Figure 2F, Figure 2G, Figure 2H, Figure 2I, Figure 2J, Figure 2m, Figure 2n, Figure 2o, Figure 2p, Figure 2q, Figure 2r, Figure 2s, Figure 2t, Figure 3A, Figure 3B, Figure 3C, Figure 3D, Figure 3E, Figure 3F, Figure 3G …]
